# Supplementary material for: A novel species of the marine cyanobacterium Acaryochloris with a unique pigment content and lifestyle
Source: Sci Rep. 2018 Jun 14;8:9142. doi: 10.1038/s41598-018-27542-7 (PMC6002478; doi:10.1038/s41598-018-27542-7)
Supplement: Supplementary file 2 — Supplementary Table S1 [file 41598_2018_27542_MOESM2_ESM.xlsx]

## Sheet: Table S2
Supplementary Table S1. Distance matrix showing the identity between the 16S rDNA sequences of strain RCC 1174 and 48 other selected cyanobacteria, including all Acaryochloris spp. sequences available in public databases.
For each strain, the sequence accession number of the 16S rRNA gene (or genome, if not available) is indicated between brackets.
	Acaryochloris thomasi RCC1174	Acaryochloris sp. CCMEE-5410	Acaryochloris marina MBIC11017	Acaryochloris sp. Awaji-1	Acaryochloris sp. HICR111A	uncultured Acaryochloris sp.	Cyanothece sp. PCC 7425	Synechococcus sp. PCC 6312	Thermosynechococcus elongatus BP-1	Prochlorothrix hollandica PCC 9006	Geitlerinema sp. PCC 7407	Leptolyngbya sp. PCC 7104	Anabaena variabilis ATCC 29413	Nostoc sp. PCC 7120	Calothrix sp. PCC 7507	Nodularia spumigena CCY 9414	Rivularia sp. PCC 7116	Microcoleus chthonoplastes PCC 7420	Trichodesmium erythraeum IMS101	Crocosphaera watsonii WH 8501	Cyanothece sp. ATCC 51142	Ca. Atelocyanobacterium thalassa (UCYN-A)	Microcystis aeruginosa NIES-843	Synechocystis sp. PCC 6803	Synechococcus sp. PCC 7002	Synechococcus elongatus PCC 7942	Paulinella chromatophora	Prochlorococcus sp. MED4	Prochlorococcus sp. MIT9312	Prochlorococcus sp. SS120	Prochlorococcus sp. NATL1A	Prochlorococcus sp. NATL2A	Prochlorococcus sp. MIT9313	Synechococcus sp. CC9311	Synechococcus sp. WH7803	Synechococcus sp. CC9605	Synechococcus sp. CC9902	Synechococcus sp.WH8102	Cyanobium sp. PCC 7001	Synechococcus sp. WH5701	Leptolyngbya sp. PCC 7375	Synechococcus sp. PCC 7335	Gloeobacter violaceus PCC 7421	Synechococcus sp. PCC 7336	Geminocystis herdmanii PCC 6308	Gloeocapsa sp. PCC 73106	Synechococcus sp. JA-3-3Ab	Prochloron sp. P2	Pseudanabaena sp. PCC 6802
Acaryochloris thomasi RCC1174 (PQWO00000000)		95.45	95.3	95.61	94.83	94.67	94.51	89.5	90.44	89.34	90.6	90.13	89.66	89.18	88.87	89.03	86.68	89.5	89.5	90.28	90.28	90.91	88.09	87.15	88.87	88.87	88.4	87.93	87.62	88.09	88.71	88.56	88.4	89.34	89.03	89.34	89.18	89.34	88.4	87.93	86.68	87.77	88.56	89.5	86.52	87.46	85.89	89.5	88.24
Acaryochloris sp. CCMEE-5410 (NZ_AFEJ00000000)	95.45		99.32	98.48	98.43	96.49	94.01	90.5	91.29	90.84	90.92	89.99	89.38	89.46	89.7	88.64	88.99	90.61	90.61	90.86	91.09	90.52	89.32	89.86	89.79	90.35	88.93	89.63	89.86	89.56	89.65	89.72	89.72	89.45	89.65	89.99	89.99	89.93	90.61	90.33	89.08	90.74	88.7	88.8	87.62	89.16	87.07	88.68	88.94
Acaryochloris marina MBIC11017 (NR074407)	95.3	99.32		99.04	98	96.21	94.01	90.21	91.15	90.84	90.99	89.78	89.38	89.8	89.84	88.71	88.7	90.67	90.54	90.71	91.02	90.86	89.52	89.73	89.58	90.14	88.93	89.56	89.93	89.63	89.52	89.72	89.65	89.11	89.18	89.58	89.52	89.52	90.33	90.13	88.87	90.61	88.56	88.58	87.48	89.16	86.79	88.61	88.87
Acaryochloris sp. Awaji-1 (AB112435)	95.61	98.48	99.04		97.45	95.61	94.25	90.9	90.9	90.82	91.14	90.02	89.31	90.18	90.03	88.52	89	89.78	89.94	91.47	91.47	91.39	89.55	90.35	90.03	90.34	89.07	89.39	89.47	89.39	89.55	89.55	89.23	88.99	88.91	89.39	89.31	89.39	90.26	89.78	88.75	90.1	88.83	89.07	87.56	89	87.63	89	89.23
Acaryochloris sp. HICR111A (EU873540)	94.83	98.43	98	97.45		97.71	93.5	90.68	91.29	90.5	91	89.93	89.43	89.86	89.65	88.65	89.4	90.29	90.64	91.48	91.36	90.72	89.51	89.72	90.29	89.96	88.71	89.93	89.93	89.93	89.64	89.71	89.71	89.21	89.64	90.14	90	89.86	89.86	89.64	88.86	90.14	88.64	89	88.08	89.36	87.07	89.47	88.64
uncultured Acaryochloris sp. (GQ370819)	94.67	96.49	96.21	95.61	97.71		92.9	90.92	91.22	90.93	90.86	91.02	89.32	89.48	89.47	88.27	89.21	89.53	90.09	90.29	90.24	89.61	88.55	89.19	90.14	90.49	89.09	90.3	90.16	90.3	90.16	90.37	90.09	89.46	89.6	90.23	90.23	90.09	90.16	90.16	90.53	90.72	88.9	89.23	87.43	89.12	87.21	88.79	87.56
Cyanothece sp. PCC 7425 (CP001344)	94.51	94.01	94.01	94.25	93.5	92.9		91.61	93.38	92.26	93.02	91.51	91.41	91.32	91.39	90.73	90.51	91.2	91.34	90.41	90.93	90.5	90.12	90.39	90.81	90.9	89.95	89.61	89.77	89.95	90.04	89.97	90.31	89.84	90.25	90.04	90.11	89.7	91	90.38	89.34	91	89.9	89.93	87.95	89.63	88.47	89.43	89.83
Synechococcus sp. PCC 6312 (AF448081)	89.5	90.5	90.21	90.9	90.68	90.92	91.61		94.74	90.83	92.04	89.91	89.48	89.84	89.63	88.64	88.23	88.7	89.77	88.76	89.28	88.99	88.42	89.28	89.56	90.76	89.6	89.84	89.77	89.91	89.55	89.55	90.12	90.12	89.69	90.55	90.48	90.26	90.62	90.12	88.2	89.84	89.77	88.99	86.79	89.49	87.28	88.35	88.06
Thermosynechococcus elongatus BP-1 (NR074328)	90.44	91.29	91.15	90.9	91.29	91.22	93.38	94.74		90.89	92.27	90.46	89.7	89.92	90.09	89.23	89.12	89.97	89.77	89.55	90.25	90.36	89.78	89.5	89.91	90.62	89.95	89.54	89.77	89.68	89.56	89.9	90.25	89.77	90.04	90.04	89.97	90.04	90.79	90.52	88.29	89.63	91.13	88.99	86.62	89.42	88.81	88.24	89.27
Prochlorothrix hollandica PCC 9006 (AJ007907)	89.34	90.84	90.84	90.82	90.5	90.93	92.26	90.83	90.89		91.58	91.65	89.38	89.5	88.98	89.46	90.51	89.18	89.73	89.84	89.6	89.6	89.73	90.69	91.09	92.12	89.78	90.12	90.14	90.33	90.48	90.55	90.41	90	90	90	89.93	89.93	90.89	90.27	90.6	91.3	89.32	90.66	87.32	89.28	87.26	87.67	88.01
Geitlerinema sp. PCC 7407 (CP003591)	90.6	90.92	90.99	91.14	91	90.86	93.02	92.04	92.27	91.58		93.27	92.48	92.58	92.55	91.11	90.15	91.45	91.24	90.48	91.32	91.18	90.77	91.39	91.16	91.33	91.74	91.51	91.52	91.65	91.86	91.93	91.79	91.66	91.86	91.52	91.52	91.31	91.31	91.18	89.97	91.31	91.24	89.72	87.32	90.4	88.51	89.08	89.62
Leptolyngbya sp. PCC 7104 (AB039012)	90.13	89.99	89.78	90.02	89.93	91.02	91.51	89.91	90.46	91.65	93.27		89.55	90.11	89.28	89.14	89.27	88.78	89.97	88.98	89.42	89.21	88.51	88.86	91.17	90.69	90.02	90.18	90.11	90.46	90.53	90.53	90.53	89.97	89.97	90.18	90.25	89.9	90.39	90.18	92.08	91.44	88.78	89.28	86.62	88.86	87.38	87.22	87.38
Anabaena variabilis ATCC 29413 (NR074300)	89.66	89.38	89.38	89.31	89.43	89.32	91.41	89.48	89.7	89.38	92.48	89.55		97.06	96.31	94.55	91.54	91.47	91.41	89.12	89.78	90.02	89.64	90.12	89.91	88.68	88.97	88.09	88.2	88.44	88.27	88.34	88.61	88.74	88.81	88.68	88.68	88.4	89.22	88.54	87.8	88.95	87.72	87.91	87.95	89.49	86.15	89.78	88.71
Nostoc sp. PCC 7120 (HM573458)	89.18	89.46	89.8	90.18	89.86	89.48	91.32	89.84	89.92	89.5	92.58	90.11	97.06		96.22	94.9	92.46	91.88	91.18	89.76	89.93	90.42	90	90.49	90.07	88.68	89.39	88.87	88.8	89.08	88.66	88.73	88.94	89.08	89.08	88.94	89.01	88.87	89.5	89.08	88.08	88.87	88.38	87.69	88.09	89.63	85.93	89.79	88.85
Calothrix sp. PCC 7507 (NR102891)	88.87	89.7	89.84	90.03	89.65	89.47	91.39	89.63	90.09	88.98	92.55	89.28	96.31	96.22		95.15	92.21	91.87	90.64	89.48	90.23	90.57	90.98	91.46	89.64	88.98	89.37	88.14	88.45	88.62	88.45	88.52	88.65	88.65	88.65	88.45	88.52	88.52	89.75	88.93	88.51	89.06	88.86	87.7	88.17	89.71	86.19	89.29	89.35
Nodularia spumigena CCY 9414 (CP007203)	89.03	88.64	88.71	88.52	88.65	88.27	90.73	88.64	89.23	89.46	91.11	89.14	94.55	94.9	95.15		91.62	90.73	90.12	89.48	90.05	90.23	89.3	89.78	89.42	88.33	88.21	87.35	87.66	87.76	87.53	87.59	88.14	87.87	88.14	87.93	87.93	87.73	88.07	87.87	87.53	88.55	88	86.9	87.88	89.77	85.62	88.8	88.51
Rivularia sp. PCC 7116 (CP003549)	86.68	88.99	88.7	89	89.4	89.21	90.51	88.23	89.12	90.51	90.15	89.27	91.54	92.46	92.21	91.62		89.19	89.63	89.79	89.79	88.98	88.98	89.42	89.45	88.97	87.44	88	87.94	87.78	87.87	88.16	88.16	87.57	88.01	87.87	87.94	88.01	88.24	87.94	88.75	89.85	87.43	88.34	88.09	88.24	85.59	87.73	86.23
Microcoleus chthonoplastes PCC 7420 (NZABRS00000000)	89.5	90.61	90.67	89.78	90.29	89.53	91.2	88.7	89.97	89.18	91.45	88.78	91.47	91.88	91.87	90.73	89.19		91.68	90.84	91.07	90.5	91	90.12	89.56	88.54	88.21	88.37	88.54	88.44	88.4	88.4	88.88	88.27	88.54	88.2	88.27	87.79	88.81	88.06	87.45	87.79	88.13	87.18	87.53	89.56	86.29	89.15	88.85
Trichodesmium erythraeum IMS101 (NR074275)	89.5	90.61	90.54	89.94	90.64	90.09	91.34	89.77	89.77	89.73	91.24	89.97	91.41	91.18	90.64	90.12	89.63	91.68		89.62	90.05	89.61	88.96	89.16	89.49	89.68	87.58	87.27	87.72	87.82	87.65	87.59	87.79	87.93	87.79	87.99	87.93	87.72	88.54	88.2	87.52	88.68	89.15	87.33	88.16	89.14	86.56	89.01	88.15
Crocosphaera watsonii WH 8501 (AADV02000003)	90.28	90.86	90.71	91.47	91.48	90.29	90.41	88.76	89.55	89.84	90.48	88.98	89.12	89.76	89.48	89.48	89.79	90.84	89.62		97.85	94.77	91.48	92.48	91.76	88.9	86.63	87.69	87.4	87.33	87.47	87.62	87.83	86.97	87.62	87.33	87.62	87.62	87.33	86.69	87.54	89.05	87.4	87.41	88.83	90.91	86.11	89.91	88.19
Cyanothece sp. ATCC 51142 (NR074316)	90.28	91.09	91.02	91.47	91.36	90.24	90.93	89.28	90.25	89.6	91.32	89.42	89.78	89.93	90.23	90.05	89.79	91.07	90.05	97.85		95.28	91.41	92.37	91.64	88.48	87.31	87.9	87.93	87.62	87.8	87.93	88.07	87.32	87.87	87.39	87.59	87.59	87.8	87.46	87.81	89.91	88.14	87.63	88.23	91.17	86.71	89.78	88.16
Ca. Atelocyanobacterium thalassa (UCYN-A; NC013771)	90.91	90.52	90.86	91.39	90.72	89.61	90.5	88.99	90.36	89.6	91.18	89.21	90.02	90.42	90.57	90.23	88.98	90.5	89.61	94.77	95.28		91.8	92.34	91.22	88.62	87.9	88.28	88.65	88.07	88.17	88.31	88.24	88.31	88.24	87.76	87.97	88.04	88.65	88.11	88.09	88.86	88.04	86.98	87.81	90.75	86.19	89.71	89.28
Microcystis aeruginosa NIES-843 (NC_010296)	88.09	89.32	89.52	89.55	89.51	88.55	90.12	88.42	89.78	89.73	90.77	88.51	89.64	90	90.98	89.3	88.98	91	88.96	91.48	91.41	91.8		92.71	91.3	88.76	87.66	87.62	87.8	88.03	88	88.07	87.93	87.25	87.32	87.39	87.39	87.53	87.93	87.32	87.04	89.09	87.73	86.25	87.25	89.28	86.71	88.24	88.09
Synechocystis sp. PCC 6803 (NR074311)	87.15	89.86	89.73	90.35	89.72	89.19	90.39	89.28	89.5	90.69	91.39	88.86	90.12	90.49	91.46	89.78	89.42	90.12	89.16	92.48	92.37	92.34	92.71		92.76	89.41	87.73	87.55	87.73	87.41	87.59	87.66	87.66	87.93	87.53	87.73	87.8	87.93	88.34	87.66	88.44	88.96	87.87	87.84	88.44	90.75	86.5	89.36	87.6
Synechococcus sp. PCC 7002 (AJ000716)	88.87	89.79	89.58	90.03	90.29	90.14	90.81	89.56	89.91	91.09	91.16	91.17	89.91	90.07	89.64	89.42	89.45	89.56	89.49	91.76	91.64	91.22	91.3	92.76		89.55	88.59	88.8	88.52	88.8	88.66	88.73	88.8	88.59	88.66	88.59	88.66	88.66	88.59	88.1	89.07	89.35	87.89	88.42	90.12	90.61	86.92	89.8	87.18
Synechococcus elongatus PCC 7942 (AF132930)	88.87	90.35	90.14	90.34	89.96	90.49	90.9	90.76	90.62	92.12	91.33	90.69	88.68	88.68	88.98	88.33	88.97	88.54	89.68	88.9	88.48	88.62	88.76	89.41	89.55		90.82	91.12	91.05	91.05	90.9	90.97	91.98	91.12	91.55	91.62	91.55	91.69	91.62	91.4	90.04	90.33	88.61	88.41	86.83	87.83	85.82	87.12	88.04
Paulinella chromatophora (AM084273)	88.4	88.93	88.93	89.07	88.71	89.09	89.95	89.6	89.95	89.78	91.74	90.02	88.97	89.39	89.37	88.21	87.44	88.21	87.58	86.63	87.31	87.9	87.66	87.73	88.59	90.82		96.65	97.14	97.28	97.14	97.14	97.56	96.86	97.07	96.51	96.79	96.3	96.86	97.21	88.46	89.39	88.76	87.24	85.22	87.48	86.32	85.52	86.69
Prochlorococcus sp. MED4 (BX548174)	87.93	89.63	89.56	89.39	89.93	90.3	89.61	89.84	89.54	90.12	91.51	90.18	88.09	88.87	88.14	87.35	88	88.37	87.27	87.69	87.9	88.28	87.62	87.55	88.8	91.12	96.65		99.11	98.42	98.42	98.49	97.94	96.9	97.18	96.63	96.97	96.9	96.42	96.63	88.71	89.33	88.64	87.55	85.63	86.9	85.96	85.65	86.26
Prochlorococcus sp. MIT9312 (AF053398)	87.62	89.86	89.93	89.47	89.93	90.16	89.77	89.77	89.77	90.14	91.52	90.11	88.2	88.8	88.45	87.66	87.94	88.54	87.72	87.4	87.93	88.65	87.8	87.73	88.52	91.05	97.14	99.11		98.42	98.16	98.09	97.95	96.93	97.2	96.73	97.07	96.79	96.52	96.59	88.5	89.36	88.54	87.55	85.49	87.18	86.08	85.43	86.26
Prochlorococcus sp. SS120 (NR074172)	88.09	89.56	89.63	89.39	89.93	90.3	89.95	89.91	89.68	90.33	91.65	90.46	88.44	89.08	88.62	87.76	87.78	88.44	87.82	87.33	87.62	88.07	88.03	87.41	88.8	91.05	97.28	98.42	98.42		98.42	98.35	98.42	97.66	97.87	97.04	97.38	97.11	96.77	96.97	88.64	89.33	88.99	87.76	85.35	87.18	86.17	85.44	86.47
Prochlorococcus sp. NATL1A (CP000553)	88.71	89.65	89.52	89.55	89.64	90.16	90.04	89.55	89.56	90.48	91.86	90.53	88.27	88.66	88.45	87.53	87.87	88.4	87.65	87.47	87.8	88.17	88	87.59	88.66	90.9	97.14	98.42	98.16	98.42		99.52	98.16	97.2	97.34	96.52	96.86	96.66	96.18	96.38	88.92	89.22	88.88	87.18	85.7	86.76	86.29	85.29	86.47
Prochlorococcus sp. NATL2A (CP000095)	88.56	89.72	89.72	89.55	89.71	90.37	89.97	89.55	89.9	90.55	91.93	90.53	88.34	88.73	88.52	87.59	88.16	88.4	87.59	87.62	87.93	88.31	88.07	87.66	88.73	90.97	97.14	98.49	98.09	98.35	99.52		98.36	97.07	97.27	96.45	96.79	96.73	96.25	96.66	88.99	89.43	89.22	87.4	85.84	86.97	86.29	85.43	86.54
Prochlorococcus sp. MIT9313 (AF053399)	88.4	89.72	89.65	89.23	89.71	90.09	90.31	90.12	90.25	90.41	91.79	90.53	88.61	88.94	88.65	88.14	88.16	88.88	87.79	87.83	88.07	88.24	87.93	87.66	88.8	91.98	97.56	97.94	97.95	98.42	98.16	98.36		97.68	98.16	97.27	97.61	97.41	96.86	97.14	89.2	89.77	89.29	87.62	85.77	87.25	86.63	85.5	87.03
Synechococcus sp. CC9311 (AY172801)	89.34	89.45	89.11	88.99	89.21	89.46	89.84	90.12	89.77	90	91.66	89.97	88.74	89.08	88.65	87.87	87.57	88.27	87.93	86.97	87.32	88.31	87.25	87.93	88.59	91.12	96.86	96.9	96.93	97.66	97.2	97.07	97.68		98.98	98.57	98.7	98.57	96.93	97	88.78	89.09	89.09	87.47	85.21	87.67	86.02	85.57	87.1
Synechococcus sp. WH7803 (AF311291)	89.03	89.65	89.18	88.91	89.64	89.6	90.25	89.69	90.04	90	91.86	89.97	88.81	89.08	88.65	88.14	88.01	88.54	87.79	87.62	87.87	88.24	87.32	87.53	88.66	91.55	97.07	97.18	97.2	97.87	97.34	97.27	98.16	98.98		98.5	98.77	98.5	96.93	96.73	88.57	89.15	89.02	87.76	85.28	87.46	86.43	85.78	87.38
Synechococcus sp. CC9605 (AY172802)	89.34	89.99	89.58	89.39	90.14	90.23	90.04	90.55	90.04	90	91.52	90.18	88.68	88.94	88.45	87.93	87.87	88.2	87.99	87.33	87.39	87.76	87.39	87.73	88.59	91.62	96.51	96.63	96.73	97.04	96.52	96.45	97.27	98.57	98.5		99.45	98.84	96.38	96.18	88.57	89.56	89.02	87.76	85.49	87.95	86.22	85.85	87.38
Synechococcus sp. CC9902 (CP000097)	89.18	89.99	89.52	89.31	90	90.23	90.11	90.48	89.97	89.93	91.52	90.25	88.68	89.01	88.52	87.93	87.94	88.27	87.93	87.62	87.59	87.97	87.39	87.8	88.66	91.55	96.79	96.97	97.07	97.38	96.86	96.79	97.61	98.7	98.77	99.45		99.11	96.66	96.45	88.57	89.22	88.95	87.69	85.77	87.95	86.36	85.92	87.1
Synechococcus sp.WH8102 (BX569694)	89.34	89.93	89.52	89.39	89.86	90.09	89.7	90.26	90.04	89.93	91.31	89.9	88.4	88.87	88.52	87.73	88.01	87.79	87.72	87.62	87.59	88.04	87.53	87.93	88.66	91.69	96.3	96.9	96.79	97.11	96.66	96.73	97.41	98.57	98.5	98.84	99.11		96.79	96.11	88.64	89.22	89.09	87.76	85.91	87.53	86.08	85.92	87.1
Cyanobiumsp. PCC 7001 (AM709626)	88.4	90.61	90.33	90.26	89.86	90.16	91	90.62	90.79	90.89	91.31	90.39	89.22	89.5	89.75	88.07	88.24	88.81	88.54	87.33	87.8	88.65	87.93	88.34	88.59	91.62	96.86	96.42	96.52	96.77	96.18	96.25	96.86	96.93	96.93	96.38	96.66	96.79		98.02	89.41	90.52	89.22	88.34	85.49	87.18	87.04	86.2	87.24
Synechococcus sp. WH5701 (NZ_CH724159)	87.93	90.33	90.13	89.78	89.64	90.16	90.38	90.12	90.52	90.27	91.18	90.18	88.54	89.08	88.93	87.87	87.94	88.06	88.2	86.69	87.46	88.11	87.32	87.66	88.1	91.4	97.21	96.63	96.59	96.97	96.38	96.66	97.14	97	96.73	96.18	96.45	96.11	98.02		88.99	90.52	89.36	87.55	85.14	87.67	86.36	85.22	86.75
Leptolyngbya sp. PCC 7375 (AB039011)	86.68	89.08	88.87	88.75	88.86	90.53	89.34	88.2	88.29	90.6	89.97	92.08	87.8	88.08	88.51	87.53	88.75	87.45	87.52	87.54	87.81	88.09	87.04	88.44	89.07	90.04	88.46	88.71	88.5	88.64	88.92	88.99	89.2	88.78	88.57	88.57	88.57	88.64	89.41	88.99		93.06	87.52	89.21	86.73	87.5	85.76	87	85.9
Synechococcus sp. PCC 7335 (NZ_ABRV01000000)	87.77	90.74	90.61	90.1	90.14	90.72	91	89.84	89.63	91.3	91.31	91.44	88.95	88.87	89.06	88.55	89.85	87.79	88.68	89.05	89.91	88.86	89.09	88.96	89.35	90.33	89.39	89.33	89.36	89.33	89.22	89.43	89.77	89.09	89.15	89.56	89.22	89.22	90.52	90.52	93.06		87.79	89.86	87.18	88.44	86.63	86.83	86.26
Gloeobacter violaceus PCC 7421 (NR074282)	88.56	88.7	88.56	88.83	88.64	88.9	89.9	89.77	91.13	89.32	91.24	88.78	87.72	88.38	88.86	88	87.43	88.13	89.15	87.4	88.14	88.04	87.73	87.87	87.89	88.61	88.76	88.64	88.54	88.99	88.88	89.22	89.29	89.09	89.02	89.02	88.95	89.09	89.22	89.36	87.52	87.79		88.78	84.86	87.46	88.47	86.9	88.29
Synechococcus sp. PCC 7336 (AF448078)	89.5	88.8	88.58	89.07	89	89.23	89.93	88.99	88.99	90.66	89.72	89.28	87.91	87.69	87.7	86.9	88.34	87.18	87.33	87.41	87.63	86.98	86.25	87.84	88.42	88.41	87.24	87.55	87.55	87.76	87.18	87.4	87.62	87.47	87.76	87.76	87.69	87.76	88.34	87.55	89.21	89.86	88.78		85.24	86.61	87.83	87.12	86.31
Geminocystis herdmanii PCC 6308 (AB039001)	86.52	87.62	87.48	87.56	88.08	87.43	87.95	86.79	86.62	87.32	87.32	86.62	87.95	88.09	88.17	87.88	88.09	87.53	88.16	88.83	88.23	87.81	87.25	88.44	90.12	86.83	85.22	85.63	85.49	85.35	85.7	85.84	85.77	85.21	85.28	85.49	85.77	85.91	85.49	85.14	86.73	87.18	84.86	85.24		88.97	83.53	89.06	84.92
Gloeocapsa sp. PCC 73106 (AB039000)	87.46	89.16	89.16	89	89.36	89.12	89.63	89.49	89.42	89.28	90.4	88.86	89.49	89.63	89.71	89.77	88.24	89.56	89.14	90.91	91.17	90.75	89.28	90.75	90.61	87.83	87.48	86.9	87.18	87.18	86.76	86.97	87.25	87.67	87.46	87.95	87.95	87.53	87.18	87.67	87.5	88.44	87.46	86.61	88.97		85.42	89.63	88.08
Synechococcus sp. JA-3-3Ab (NC007775)	85.89	87.07	86.79	87.63	87.07	87.21	88.47	87.28	88.81	87.26	88.51	87.38	86.15	85.93	86.19	85.62	85.59	86.29	86.56	86.11	86.71	86.19	86.71	86.5	86.92	85.82	86.32	85.96	86.08	86.17	86.29	86.29	86.63	86.02	86.43	86.22	86.36	86.08	87.04	86.36	85.76	86.63	88.47	87.83	83.53	85.42		84.66	85.69
Prochloron sp. P1 (DQ357965)	89.5	88.68	88.61	89	89.47	88.79	89.43	88.35	88.24	87.67	89.08	87.22	89.78	89.79	89.29	88.8	87.73	89.15	89.01	89.91	89.78	89.71	88.24	89.36	89.8	87.12	85.52	85.65	85.43	85.44	85.29	85.43	85.5	85.57	85.78	85.85	85.92	85.92	86.2	85.22	87	86.83	86.9	87.12	89.06	89.63	84.66		87.36
Pseudanabaena sp. PCC 6802 (AB039016)	88.24	88.94	88.87	89.23	88.64	87.56	89.83	88.06	89.27	88.01	89.62	87.38	88.71	88.85	89.35	88.51	86.23	88.85	88.15	88.19	88.16	89.28	88.09	87.6	87.18	88.04	86.69	86.26	86.26	86.47	86.47	86.54	87.03	87.1	87.38	87.38	87.1	87.1	87.24	86.75	85.9	86.26	88.29	86.31	84.92	88.08	85.69	87.36
