# Supplementary material for: A novel species of the marine cyanobacterium Acaryochloris with a unique pigment content and lifestyle
Source: Sci Rep. 2018 Jun 14;8:9142. doi: 10.1038/s41598-018-27542-7 (PMC6002478; doi:10.1038/s41598-018-27542-7)
Supplement: Supplementary file 3 — Supplementary Table S2 [file 41598_2018_27542_MOESM3_ESM.xlsx]

## Sheet: Table S1
Supplementary Table S2. List of genes involved in the synthesis of chlorophyll, carotenoids, phycobiliproteins and light harvesting complexes in RCC1774.
Pathway	Locus_tag	Contig	Gene name	Product	Remark
Phycobiliprotein biosynthesis	C1752_02094	5	-	Phycobiliprotein-related, photosystem II assembly protein, Slr0149 homolog	Ortholog annotated 'apcA' in A. marinaMBIC11017 (ref. 44)
	C1752_01772	4	apcB	Allophycocyanin beta subunit
	C1752_09138	28	cpcA	C-phycocyanin alpha chain
	C1752_09139	28	cpcB	C-phycocyanin beta chain
	C1752_09148	28	cpcC	Phycobilisome 8.9 kDa linker polypeptide, phycocyanin-associated, rod
	C1752_09147	28	cpcD	Phycobilisome 39 kDa linker polypeptide, phycocyanin-associated, rod
	C1752_04282	13	cpcG_1	Phycobilisome rod-core linker polypeptide CpcG	hydrophobic C-terminus
	C1752_09140	28	cpcG_2	Phycobilisome rod-core linker polypeptide CpcG	hydrophobic C-terminus
	C1752_09142	28	cpcG_3	Phycobilisome rod-core linker polypeptide CpcG	hydrophobic C-terminus
	C1752_09143	28	cpcG_4	Phycobilisome rod-core linker polypeptide CpcG	non-hydrophobic C-terminus
	C1752_09137	28	cpcE	Phycocyanobilin Cys-84 alpha-C-phycocyanin lyase, CpcE subunit
	C1752_09136	28	cpcF	Phycocyanobilin Cys-84 alpha-C-phycocyanin lyase, CpcF subunit
	C1752_09151	28	cpcT	Phycocyanobilin:Cys-153 beta-phycocyanin lyase
	C1752_09144	28	cpcS_1	Phycocyanobilin lyase, CpcS-I subfamily
	C1752_03660	10	cpcS_2	Phycocyanobilin lyase, CpcS-I subfamily
	C1752_01062	2	cpcU	Phycocyanobilin lyase, CpcU-I subfamily
Phycobilin biosynthesis	C1752_09150	28	ho1	Heme oxygenase 1
	C1752_01324	3	pcyA	Phycocyanobilin:ferredoxin oxidoreductase
Chlorophyll biosynthesis (or degradation)	C1752_09738	29	acsF_1	Mg-protoporphyrin IX monomethylester oxidative cyclase
	C1752_00373	1	acsF_2	Mg-protoporphyrin IX monomethylester oxidative cyclase
	C1752_05092	15	cao	Chlorophyllide a oxygenase	No ortholog in A. marina MBIC11017
	C1752_03654	3	chlB	Light-independent protochlorophyllide reductase subunit B
	C1752_01493	4	chlD	Protoporphyrin IX Mg-chelatase, subunit ChlD
	C1752_03696	10	chlG	Chlorophyll a synthase
	C1752_08633	24	chlH	Protoporphyrin IX Mg-chelatase, subunit ChlH
	C1752_00421	1	chlI	protoporphyrin IX Mg-chelatase, subunit ChlI
	C1752_03652	10	chlL	Light-independent protochlorophyllide reductase iron-sulfur ATP-binding protein
	C1752_02129	5	chlM	protoporphyrin IX Mg-chelatase, subunit ChlH
	C1752_03653	10	chlN	Light-independent protochlorophyllide reductase subunit N
	C1752_01020	2	chlP	Geranylgeranyl reductase
	C1752_03719	10	cvrA_1	3,8-divinyl-chlorophyll a reductase
	C1752_03959	12	cvrA_2	3,8-divinyl-chlorophyll a reductase
	C1752_01114	3	pao_1	Pheophorbide a oxygenase
	C1752_01355	3	pao_2	Pheophorbide a oxygenase
Carotenoid biosynthesis	C1752_04434	14	crtB	All-trans phytoene synthase
	C1752_06398	17	crtD	C-3',4' desaturase
	C1752_02292	6	crtE	Geranylgeranyl pyrophosphate synthase
	C1752_00814	2	crtH_1	Prolycopene isomerase
	C1752_06670	18	crtH_2	Prolycopene isomerase
	C1752_00146	1	crtQ_1, zds_1	9,9'-di-cis-zeta-carotene desaturase
	C1752_00156	1	crtQ_2, zds_2	9,9'-di-cis-zeta-carotene desaturase homolog
	C1752_01406	3	crtR	Beta-carotene hydroxylase
	C1752_14305	44	crtX	Zeaxanthin glucosyltransferase	No ortholog in A. marina MBIC11017
	C1752_07283	19	cruA_1	Lycopene cyclase
	C1752_01595	4	cruA_2	Lycopene cyclase
	C1752_03312	8	cruP	Lycopene cyclase
	C1752_04435	14	crtP, pds	15-cis-phytoene desaturase
Chlorophyll a/b-binding light harvesting complex family	C1752_02712	11	isiA	Iron stress-induced chlorophyll-binding protein
	C1752_00842	2	pcbA_1	Chlorophyll a/b light-harvesting protein, photosystem II-associated
	C1752_04400	13	pcbA_2	Chlorophyll a/b light-harvesting protein, photosystem II-associated
	C1752_02710	7	pcbB_1	Chlorophyll a/b light-harvesting protein, photosystem I-associated
	C1752_02711	7	pcbB_2	Chlorophyll a/b light-harvesting protein, photosystem I-associated
	C1752_04401	13	pcbC_1	Chlorophyll a/b light-harvesting protein, photosystem I-associated
	C1752_02713	7	pcbC_2	Chlorophyll a/b light-harvesting protein, photosystem I-associated
	C1752_02894	7	psbC	Photosystem II CP43 reaction center protein
